# Supplementary material for: High-Protein Processed Foods: Impact on Diet, Nutritional Status, and Possible Effects on Health
Source: Nutrients. 2024 May 30;16(11):1697. doi: 10.3390/nu16111697 (PMC11174509; doi:10.3390/nu16111697)
Supplement: Supplementary file 1 [file nutrients-16-01697-s001.zip]

Archive with 1 entries (1 files):
- nutrients-3022244-supplementary.pdf
